# Supplementary material for: Small non-coding RNA expression in mouse nephrogenic mesenchymal progenitors
Source: Sci Data. 2018 Nov 13;5:180218. doi: 10.1038/sdata.2018.218 (PMC6233257; doi:10.1038/sdata.2018.218)
Supplement: Supplementary file 1 [file sdata2018218-isa1.zip]

Archive with 3 entries (3 files):
- i_Investigation.txt
- s_Ho160A_study.txt
- a_Ho160A_assay.txt
