# Supplementary material for: Small non-coding RNA expression in mouse nephrogenic mesenchymal progenitors
Source: Sci Data. 2018 Nov 13;5:180218. doi: 10.1038/sdata.2018.218 (PMC6233257; doi:10.1038/sdata.2018.218)
Supplement: Supplementary file 1 [file sdata2018218-isa1.zip › i_Investigation.txt]

# Investigation File generated for Scientific Data with Investigation File Authoring Tool version 0.1.0 on 31/08/2018 - This metadata file is CC0
ONTOLOGY SOURCE REFERENCE
Term Source Name	NCBITaxon	UBERON	OBI	ERO	NCIT	EFO
Term Source File	http://data.bioontology.org/ontologies/NCBITAXON	http://data.bioontology.org/ontologies/UBERON	http://data.bioontology.org/ontologies/OBI	http://data.bioontology.org/ontologies/ERO	http://data.bioontology.org/ontologies/NCIT	http://data.bioontology.org/ontologies/EFO
Term Source Version	2016AB	releases/2014-06-15	2014-08-18	2013-08-02	17.06d	2.98
Term Source Description	National Center for Biotechnology Information (NCBI) Organismal Classification	Uber Anatomy Ontology	Ontology for Biomedical Investigations	Eagle-I Research Resource Ontology	National Cancer Institute Thesaurus	Experimental Factor Ontology
INVESTIGATION
Investigation Identifier
Investigation Title
Investigation Description
Investigation Submission Date
Investigation Public Release Date
INVESTIGATION PUBLICATIONS
Investigation PubMed ID
Investigation Publication DOI
Investigation Publication Author List
Investigation Publication Title
Investigation Publication Status
Investigation Publication Status Term Accession Number
Investigation Publication Status Term Source REF
INVESTIGATION CONTACTS
Investigation Person Last Name
Investigation Person Mid Initials
Investigation Person First Name
Investigation Person Address
Investigation Person Phone
Investigation Person Fax
Investigation Person Email
Investigation Person Affiliation
Investigation Person Roles
Investigation Person Roles Term Accession Number
Investigation Person Roles Term Source REF
STUDY
Study Identifier	10.1038/sdata.2018.218
Study Title	Small non-coding RNA expression in mouse nephrogenic mesenchymal progenitors
Study Submission Date	29/03/2018
Study Public Release Date	13/11/2018
Study Description	http://www.nature.com/articles/sdata2018218#abstract
Study File Name	s_Ho160A_study.txt
Comment[Subject Keywords]	//;//
Comment[Manuscript Licence]	CC BY-4.0
Comment[Experimental Metadata Licence]	CC0
Comment[Supplementary Information File Name]	
Comment[Supplementary Information File Type]	x-zip-compressed
Comment[Supplementary Information File URL]	http://www.nature.com/articles/sdata2018218#supplementary-information
Comment[Data Repository]	NCBI Sequence Read Archive;Gene Expression Omnibus;figshare
Comment[Data Record Accession]	SRP134975;GSE111729;doi:10.6084/m9.figshare.c.4156250
Comment[Data Record URI]	http://identifiers.org/ncbi/insdc.sra:SRP134975;http://identifiers.org/geo:GSE111729;http://doi.org/10.6084/m9.figshare.c.4156250
STUDY DESIGN DESCRIPTORS
Study Design Type	replicate design	microRNA profiling by array design	epigenetic modification identification objective	sequence analysis objective
Study Design Type Term Accession Number	OBI:0500018	OBI:0001323	OBI:0001234	OBI:0200081
Study Design Type Term Source REF	OBI	OBI	OBI	ERO
STUDY PUBLICATIONS
Study PubMed ID
Study Publication DOI
Study Publication Author List
Study Publication Title
Study Publication Status
Study Publication Status Term Accession Number
Study Publication Status Term Source REF
STUDY FACTORS
Study Factor Name	replicate
Study Factor Type	Replicate
Study Factor Type Term Accession Number	NCIT:C28038
Study Factor Type Term Source REF	NCIT
STUDY ASSAYS
Study Assay Measurement Type	microRNA profiling assay
Study Assay Measurement Type Term Accession Number	OBI:0001926
Study Assay Measurement Type Term Source REF	OBI
Study Assay Technology Type	microRNA profiling by high throughput sequencing
Study Assay Technology Type Term Accession Number	http://www.ebi.ac.uk/efo/EFO_0002896
Study Assay Technology Type Term Source REF	EFO
Study Assay Technology Platform	instrument; manufacturer
Study Assay File Name	a_Ho160A_assay.txt
STUDY PROTOCOLS
Study Protocol Name	Nephron progenitor isolation and total RNA preparation	Small RNA library preparation and sequencing	Small RNA-Seq data analysis and quality control	Locked Nucleic Acid section in situ hybridisation and qPCR validation of the small RNA-Seq data
Study Protocol Type	specimen collection process	microRNA profiling assay	Sequence Analysis	Sequence Analysis
Study Protocol Type Term Accession Number	OBI:0000659	OBI:0001926	NCIT:C17565	NCIT:C17565
Study Protocol Type Term Source REF	EFO	OBI	NCIT	NCIT
Study Protocol Description				
Study Protocol URI	""	""	""	""
Study Protocol Version				
Study Protocol Parameters Name	""	instrument; manufacturer	""	""
Study Protocol Parameters Name Term Accession Number	""	""	""	""
Study Protocol Parameters Name Term Source REF	""	""	""	""
Study Protocol Components Name	""	""	""	""
Study Protocol Components Type	""	""	""	""
Study Protocol Components Type Term Accession Number	""	""	""	""
Study Protocol Components Type Term Source REF	""	""	""	""
STUDY CONTACTS
Study Person Last Name	Phua	Clugston	Chen	Kostka	Ho
Study Person First Name	Yu Leng	Andrew	Kevin Hong	Dennis	Jacqueline
Study Person Mid Initials					
Study Person Email	""	""	""	kostka@pitt.edu	jacqueline.ho2@chp.edu
Study Person Phone					
Study Person Fax					
Study Person Address					
Study Person Affiliation	Rangos Research Center, Children’s Hospital of Pittsburgh of UPMC, Pittsburgh, PA, USA	Rangos Research Center, Children’s Hospital of Pittsburgh of UPMC, Pittsburgh, PA, USA	Rangos Research Center, Children’s Hospital of Pittsburgh of UPMC, Pittsburgh, PA, USA	Rangos Research Center, Children’s Hospital of Pittsburgh of UPMC, Pittsburgh, PA, USA	Rangos Research Center, Children’s Hospital of Pittsburgh of UPMC, Pittsburgh, PA, USA
Study Person Roles					
Study Person Roles Term Accession Number					
Study Person Roles Term Source REF					
Comment[Study Person ORCID]					
Comment[Funder]					
Comment[FundRef ID]					
Comment[Funder Term Source REF]					
Comment[Grant Identifier]					
