# Supplementary material for: Small non-coding RNA expression in mouse nephrogenic mesenchymal progenitors
Source: Sci Data. 2018 Nov 13;5:180218. doi: 10.1038/sdata.2018.218 (PMC6233257; doi:10.1038/sdata.2018.218)
Supplement: Supplementary file 1 [file sdata2018218-isa1.zip › s_Ho160A_study.txt]

Source Name	Characteristics[organism]	Term Source REF	Term Accession Number	Characteristics[organism part]	Term Source REF	Term Accession Number	Protocol REF	Sample Name	Factor Value[replicate]
kidney samples isolated from 3 litters of E15.5 CD1 mouse embryos from Charles River Laboratories	Mus musculus	NCBITaxon	NCBITaxon:10090	nephron progenitor	UBERON	UBERON:0010536	Nephron progenitor isolation and total RNA preparation	MNP1 total RNA	1
kidney samples isolated from 3 litters of E15.5 CD1 mouse embryos from Charles River Laboratories	Mus musculus	NCBITaxon	NCBITaxon:10090	nephron progenitor	UBERON	UBERON:0010536	Nephron progenitor isolation and total RNA preparation	MNP2 total RNA	2
kidney samples isolated from 3 litters of E15.5 CD1 mouse embryos from Charles River Laboratories	Mus musculus	NCBITaxon	NCBITaxon:10090	nephron progenitor	UBERON	UBERON:0010536	Nephron progenitor isolation and total RNA preparation	MNP3 total RNA	3
kidney samples isolated from 3 litters of E15.5 CD1 mouse embryos from Charles River Laboratories	Mus musculus	NCBITaxon	NCBITaxon:10090	kidney	UBERON	UBERON:0002113	Nephron progenitor isolation and total RNA preparation	MWK1 total RNA	1
kidney samples isolated from 3 litters of E15.5 CD1 mouse embryos from Charles River Laboratories	Mus musculus	NCBITaxon	NCBITaxon:10090	kidney	UBERON	UBERON:0002113	Nephron progenitor isolation and total RNA preparation	MWK2 total RNA	2
kidney samples isolated from 3 litters of E15.5 CD1 mouse embryos from Charles River Laboratories	Mus musculus	NCBITaxon	NCBITaxon:10090	kidney	UBERON	UBERON:0002113	Nephron progenitor isolation and total RNA preparation	MWK3 total RNA	3
