# Supplementary material for: Small non-coding RNA expression in mouse nephrogenic mesenchymal progenitors
Source: Sci Data. 2018 Nov 13;5:180218. doi: 10.1038/sdata.2018.218 (PMC6233257; doi:10.1038/sdata.2018.218)
Supplement: Supplementary file 1 [file sdata2018218-isa1.zip › a_Ho160A_assay.txt]

Sample Name	Protocol REF	Parameter Value[instrument]	Parameter Value[manufacturer]	Assay Name	Raw Data File	Comment[Data Repository]	Comment[Data Record Accession]	Comment[Data Record URI]	Protocol REF	Derived Data File	Comment[Data Repository]	Comment[Data Record Accession]	Comment[Data Record URI]	Protocol REF	Derived Data File	Comment[Data Repository]	Comment[Data Record Accession]	Comment[Data Record URI]
MNP1 total RNA	Small RNA library preparation and sequencing	NextSeq 550	Illumina	SRR6826990	SRX3783161	NCBI Sequence Read Archive	SRP134975	http://identifiers.org/ncbi/insdc.sra:SRP134975	Small RNA-Seq data analysis and quality control	GSM3038520	Gene Expression Omnibus	GSE111729	http://identifiers.org/geo:GSE111729	Locked Nucleic Acid section in situ hybridisation and qPCR validation of the small RNA-Seq data	Supplementary Table_v7_3.xlsx; Supplementary Table_v7_2.xlsx; Supplementary Table_v7_1.xlsx	figshare	doi:10.6084/m9.figshare.c.4156250	http://doi.org/10.6084/m9.figshare.c.4156250
MNP2 total RNA	Small RNA library preparation and sequencing	NextSeq 550	Illumina	SRR6826991	SRX3783162	NCBI Sequence Read Archive	SRP134975	http://identifiers.org/ncbi/insdc.sra:SRP134975	Small RNA-Seq data analysis and quality control	GSM3038521	Gene Expression Omnibus	GSE111729	http://identifiers.org/geo:GSE111729	Locked Nucleic Acid section in situ hybridisation and qPCR validation of the small RNA-Seq data	Supplementary Table_v7_3.xlsx; Supplementary Table_v7_2.xlsx; Supplementary Table_v7_1.xlsx	figshare	doi:10.6084/m9.figshare.c.4156250	http://doi.org/10.6084/m9.figshare.c.4156250
MNP3 total RNA	Small RNA library preparation and sequencing	NextSeq 550	Illumina	SRR6826992	SRX3783163	NCBI Sequence Read Archive	SRP134975	http://identifiers.org/ncbi/insdc.sra:SRP134975	Small RNA-Seq data analysis and quality control	GSM3038522	Gene Expression Omnibus	GSE111729	http://identifiers.org/geo:GSE111729	Locked Nucleic Acid section in situ hybridisation and qPCR validation of the small RNA-Seq data	Supplementary Table_v7_3.xlsx; Supplementary Table_v7_2.xlsx; Supplementary Table_v7_1.xlsx	figshare	doi:10.6084/m9.figshare.c.4156250	http://doi.org/10.6084/m9.figshare.c.4156250
MWK1 total RNA	Small RNA library preparation and sequencing	NextSeq 550	Illumina	SRR6826993	SRX3783164	NCBI Sequence Read Archive	SRP134975	http://identifiers.org/ncbi/insdc.sra:SRP134975	Small RNA-Seq data analysis and quality control	GSM3038523	Gene Expression Omnibus	GSE111729	http://identifiers.org/geo:GSE111729	Locked Nucleic Acid section in situ hybridisation and qPCR validation of the small RNA-Seq data	Supplementary Table_v7_3.xlsx; Supplementary Table_v7_2.xlsx; Supplementary Table_v7_1.xlsx	figshare	doi:10.6084/m9.figshare.c.4156250	http://doi.org/10.6084/m9.figshare.c.4156250
MWK2 total RNA	Small RNA library preparation and sequencing	NextSeq 550	Illumina	SRR6826994	SRX3783165	NCBI Sequence Read Archive	SRP134975	http://identifiers.org/ncbi/insdc.sra:SRP134975	Small RNA-Seq data analysis and quality control	GSM3038524	Gene Expression Omnibus	GSE111729	http://identifiers.org/geo:GSE111729	Locked Nucleic Acid section in situ hybridisation and qPCR validation of the small RNA-Seq data	Supplementary Table_v7_3.xlsx; Supplementary Table_v7_2.xlsx; Supplementary Table_v7_1.xlsx	figshare	doi:10.6084/m9.figshare.c.4156250	http://doi.org/10.6084/m9.figshare.c.4156250
MWK3 total RNA	Small RNA library preparation and sequencing	NextSeq 550	Illumina	SRR6826995	SRX3783166	NCBI Sequence Read Archive	SRP134975	http://identifiers.org/ncbi/insdc.sra:SRP134975	Small RNA-Seq data analysis and quality control	GSM3038525	Gene Expression Omnibus	GSE111729	http://identifiers.org/geo:GSE111729	Locked Nucleic Acid section in situ hybridisation and qPCR validation of the small RNA-Seq data	Supplementary Table_v7_3.xlsx; Supplementary Table_v7_2.xlsx; Supplementary Table_v7_1.xlsx	figshare	doi:10.6084/m9.figshare.c.4156250	http://doi.org/10.6084/m9.figshare.c.4156250
